# Supplementary material for: Introduction of the AmpliChip CYP450 Test to a South African cohort: a platform comparative prospective cohort study
Source: BMC Med Genet. 2013 Jan 29;14:20. doi: 10.1186/1471-2350-14-20 (PMC3605304; doi:10.1186/1471-2350-14-20)
Supplement: Additional file 1: Table S1 — PCR specifications for amplification of the region of interest specific to each CYP2C19 allele (Drögemöller et al. 2010). [file 1471-2350-14-20-S1.xlsx]

## Sheet: Supp B
Supplementary Table A. PCR specifications for amplification of the region of interest specific to each CYP2C19 allele (Drögemöller et al. 2010).
Allele	Primer		Primer (mM)	MgCl2 (mM)	No. Cycles	Annealing temp. (°C)	Extension Time (sec)
	Name	Sequence
*2	CYP2C19E5:F	CAA CCA GAG CTT GGC ATA TTG T	0.2	2.5	10;30	65;60	30
	CYP2C19E5:R	GCA GAA CAG AGC TTT TCC TAT C
*3	CYP2C19E4:F	GCA ACC ATT ATT TAA CCA GCT AGG	0.4	2	10;30	60;55	30
	CYP2C19E4:R	TCA AAA ATG TAC TTC AGG GCT TGG TC
*9	CYP2C19E2+3:F	CAT AAA AGA CTG TTG GAC CAG G	0.2	3	40	58	60
	CYP2C19E2+3:R	AGG AGA GCA GTC CAG AAA GG
*15/*28	CYP2C19P+E1:mF*15	CTC TCA TGT TTG CTT CTg aTT TCA	0.4	2	25	55	30
	CYP2C19P+E1:R	GAC AGA CTG GAA AAG GCA ACA AAA G
*17	CYP2C19P+E1:mF*17	GTG TCT TCT GTT CTC Aat G	0.4	2	25	55	30
	CYP2C19P+E1:R3	CAC CGT CAT AAT TGA GAG CAC TGA AG
*27	CYP2C19-1041mF	GCT CTT CCT TCA GTT ACA CTG AaC	0.4	2	25	55	30
	CYP2C19P+E1:R2	GAG ATG CTT TGA GAA CAG AAG ACA C
*28	CYP2C19E7:F	GGG CTT CTC TTC CTT CTT TCA TTT CT	0.2	2	10;30	55;50	30
	CYP2C19E7:R	CTC TCA CCC AGT GAT GGT AGA GGG
P + E1	CYP2C19P+E1:F	CAG AAC TGG AAC ACC TAG CTC TCA	0.2	3.5	40	68	180
	CYP2C19P+E1:R	GAC AGA CTG GAA AAG GCA ACA AAA G
P: Promoter, E: Exon, F: Forward primer, R: Reverse primer, m: Mutagenic primer, Lower case letters: Mutagenic bases.
Reactions for *2, *3 and *28 used a touchdown PCR, with 10 cycles at initial Tm, followed by 30 cycles at 5°C lower than Tm.
All reactions contained 0.5 U BIOTAQTM DNA polymerase enzyme (Bioline, London, UK), with 1X Buffer, 0.4 mM dNTPs, 0.5 μM of each primer and ≈ 15 ng gDNA.
For all reactions initial denaturation was performed at 94°C for 3 min; cycles consisted of denaturation at 94°C for 15 sec, annealing for 15 sec and extension at 72°C; and a final extension at 72°C for 5 min.
