# Supplementary material for: Introduction of the AmpliChip CYP450 Test to a South African cohort: a platform comparative prospective cohort study
Source: BMC Med Genet. 2013 Jan 29;14:20. doi: 10.1186/1471-2350-14-20 (PMC3605304; doi:10.1186/1471-2350-14-20)
Supplement: Additional file 2: Table S2 — RFLP specifications for specific CYP2C19 allele identification (Drögemöller et al. 2010). [file 1471-2350-14-20-S2.xlsx]

## Sheet: Supp A
Supplementary Table B. RFLP specifications for specific CYP2C19 allele identification (Drögemöller et al. 2010).
Allele	Restriction enzyme	Digestion Temperature (°C)	Genotype	Size of Fragments (bp)	Gel for detection
*2	SmaI	25	GG	410, 113	2.0% Agarose
			AG	523, 410, 113
			AA	523
*3	BsaJI	60	GG	244, 124, 104	2.5% Agarose
			AG	244, 228, 124, 104
			AA	244, 228
*9	HpyCH4III	37	GG	279, 98	2.5% Agarose
			AG	377, 279, 98
			AA	377
*15/*28	BsaBI	60	AA	264, 22	2.5% Agarose
			AC	286, 264, 22
			CC	286
*17	HpyCH4V	37	CC	467, 40, 19	2.0% Agarose
			AC	486, 467, 40, 19
			AA	486, 40
*27	AclI	37	GG	265	2.5% Agarose
			AG	265, 242, 23
			AA	242, 23
*28	HpyCH4IV	37	GG	305, 134, 123	2.0% Agarose
			AG	305, 257, 134, 123
			AA	305, 257
Enzymes were purchased from New England Biolabs Inc., Beverly, USA.
