# Supplementary material for: Introduction of the AmpliChip CYP450 Test to a South African cohort: a platform comparative prospective cohort study
Source: BMC Med Genet. 2013 Jan 29;14:20. doi: 10.1186/1471-2350-14-20 (PMC3605304; doi:10.1186/1471-2350-14-20)
Supplement: Additional file 3: Table S3 — PCR specifications for CYP2D6 amplification and characterisation. [file 1471-2350-14-20-S3.xls]

## Sheet: Sheet1
Supplementary Table C. PCR specifications for CYP2D6 amplification and characterisation.
Primer Name	Primer sequence 5’-3’	Reaction conc. (mM)	Ann. (°C)	Product length	Position (Ref. Seq.)
CYP2D6*5 detection duplex reaction (Hersberger et al., 2000)
CYP2D6*5 FW	5’-CAC ACC GGG CAC CTG TAC TCC TCA	0.06	65	3.2 kb	43-66 (X90926)
CYP2D6*5 RW	5’-CAG GCA TGA GCT AAG GCA CCC AGA C	0.06			9353-9377 (M33388)
CYP2D6 (5.1) FW	5’-GTT ATC CCA GAA GGC TTT GCA GGC TTC A	0.2		5.1 kb	3854-3881 (AY545216)
CYP2D6 (5.1) RW	5’-GCC GAC TGA GCC CTG GGA GGT AGG TA	0.2			6350-6375 (M33388)
50 μL reaction: 1.75 U Long PCR Enzyme Mix (Fermentas Life Science, Lithuania), 5.0 μL of 10 x Long PCR Buffer containing 15 mM MgCl2, primers, 2.0 μL DMSO, 1.0 μL dNTPs (10.0 mM, Fermentas Life Science, Lithuania) and 2.0 μL genomic DNA (≈ 15.0 ng/μL).
CYP2D6 duplication detection duplex reaction (Gaedigk et al., 2007)
CYP2D6 DUP FW	5’-CCA TGG AAG CCC AGG ACT GAG C	0.16	68	3.5 kb	6404-6425 (M33388)
CYP2D6 DUP RW	5’-CGG CAG TGG TCA GCT AAT GAC	0.16			326-346 (AY545216)
CYP2D6 (6.6) FW	5’-ATG GCA GCT GCC ATA CAA TCC ACC TG	0.2		6.6 kb	2367-2392 (AY545216)
CYP2D6 (6.6) RW	5’-ACT GAG CCC TGG GAG GTA GGT AG	0.2			8931-8953 (AY545216)
25.0 μL reaction: 0.9 U Long PCR Enzyme Mix (Fermentas Life Science, Lithuania), 2.5 μL of 10x Long PCR Buffer containing 15 mM MgCl2, primers, 1.25 μL DMSO, 0.5 μL dNTPs (10.0 mM, Fermentas Life Science, Lithuania) and 1.0 μL genomic DNA (≈ 15.0 ng/μL).
CYP2D6 duplication specific amplification for discrimination (Gaedigk et al., 2007)
CYP2D6 DUP SEQ FW	5’-CCA GAA GGC TTT GCA GGC TTC AG	0.4	68	8.6 kb	3860-3882 (AY545216)
CYP2D6 DUP RW	5’-CGG CAG TGG TCA GCT AAT GAC	0.4			326-346 (AY545216)
25.0 μL reaction: 0.9 U Long PCR Enzyme Mix (Fermentas Life Science, Lithuania), 2.5 μL of 10x Long PCR Buffer containing 15 mM MgCl2, primers, 1.25 μL DMSO, 0.5 μL dNTPs (10.0 mM, Fermentas Life Science, Lithuania) and 1.0 μL genomic DNA (≈ 15.0 ng/μL).
CYP2D6*4N and *36 detection duplex reaction (Gaedigk et al., 2006)
CYP2D6*36 FW	5’-AGC CAC TCT CGT GTC GTC AGC TT	0.4	68	579 bp	15430-15452 (M33387)
CYP2D6*36 RW	5’-CGA CTG AGC CCT GGG AGG TAG GTA G	0.4			6349-6373 (M33388)
CYP3A7 FW	5’-CAC CTC TGC TAA GGG AAA CAG GCC	0.4		860 bp	4426-4449 (NG_007983)
CYP3A7 RW	5’-GCC AGC CTG AAC ATC CTT TTT GCT A	0.4			5261-5285 (NG_007983)
25 μL reaction: 1.25 U BIOTAQTM DNA Polymerase (Bioline, London, UK), 2.50 μL of10x Reaction Buffer, 1.50 μL MgCl2 solution (50 mM), primers, 0.5 μL dNTPs (10.0 mM, Fermentas Life Science, Lithuania) and 1.0 μL genomic DNA (≈ 15.0 ng/μL).
PCR, Polymerase chain reaction; conc., concentration; Ann. (°C), annealing temperature; Ref. Seq., NCBI GenBank reference sequence accession number; FW, forward primer; RW, reverse primer. Extension was performed at 68°C (except *4N and *36 detection which was 72°C) and times were 1 minute per 1.0 kb calculated on the longer fragment in the duplex reactions. Each reaction was cycled 35 times with…
