# Supplementary material for: Introduction of the AmpliChip CYP450 Test to a South African cohort: a platform comparative prospective cohort study
Source: BMC Med Genet. 2013 Jan 29;14:20. doi: 10.1186/1471-2350-14-20 (PMC3605304; doi:10.1186/1471-2350-14-20)
Supplement: Additional file 4: Table S4 — Primers used to detect and describe polymorphisms associated with CYP2D6 alleles, ordered according to gene orientation 5' to 3'. [file 1471-2350-14-20-S4.xls]

## Sheet: Sheet1
Supplementary Table D. Primers used to detecte and discribe pollymorphisms associated with CYP2D6 alleles, ordered according to gene orrientation 5' to 3'.
Primer Name	Sequence 5' to 3'
2D6 5 prime 4	5’-CTG CCA TAC AAT CCA CCT G
2D6 5 prime 3	5’-CCT CCT CCA CTG CTT
2D6 5 prime 2	5’-CCT TGC CCT TTC CCT
2D6 5 prime 1	5’-TGC TGT GTT GAC TGT G
2D6 Gene 1	5’-GGA CTT TGT ACT CCA TAA C
2D6 Gene 2	5’-CAC AGT CAA CAC AGC A	*
2D6 Gene 3	5’-CAC GGA AAT CTG TCT C	*
2D6 Gene 4	5’-GGC ATG AAG GAC TGG A
2D6 Gene 5	5’-GCT TTG TGC CCT TCT G	*
2D6 Gene 6	5’-TTC CTG GCG CGC TAT G	*
2D6 Gene 7	5’-CAC CTG GAC AAG TCT C
2D6 Gene 8	5’-GTC AAG CCT GTG CTT G	*
2D6 Gene 9	5’-CTG GAC TCT AGG ATG C	*
2D6 Gene 10	5’-GAG GAT GAT CCC AAC G	*
2D6 3 prime	5’-ACT GAG CCC TGG GAG
* primers used for screening allelic polymorphisms.
