# Supplementary material for: Introduction of the AmpliChip CYP450 Test to a South African cohort: a platform comparative prospective cohort study
Source: BMC Med Genet. 2013 Jan 29;14:20. doi: 10.1186/1471-2350-14-20 (PMC3605304; doi:10.1186/1471-2350-14-20)
Supplement: Additional file 5: Table S5 — CYP2D6 polymorphisms identified in a demographically representative South African cohort. [file 1471-2350-14-20-S5.xlsx]

## Sheet: Sheet1
Suplementary Table E. CYP2D6 polymorphisms idetntified in a demographically representitive South African cohort.
	Polymorphism	SNP ID GenBank	Region	Sequence context
1	-1740C>T	rs58188898	Upstream	agctgccctc (C>T) cacaaaagac
2	-1426C>T	rs57087978	Upstream	actgaaaata (C>T) aaaaagctag
3	-1298G>A	rs59099247	Upstream	caatggaggg (G>A) agccaccagc
4	-1235A>G	rs28735595	Upstream	aaaaaaaaag (A>G) attaggctgg
5	-1000G>A	rs1080989	Upstream	ggaggaggac (G>A) accctcaggc
6	-740C>T	rs28624811	Upstream	gaatgtgtgc (C>T) ctaagtgtca
7	-678G>A	rs57485914	Upstream	gattttctgc (G>A) tgtgtaatcg
8	-44_-43insG	rs75085559	5'UTR	ggggtggggg (->G) tgccaggtgt
9	6G>C	none	Exon 1	caggtatggg (G>C) ctagaagcac
10	18G>A	rs148382141	Exon 1	tagaagcact (G>A) gtgcccctgg
11	31A>G	rs769258	Exon1	gcccctggcc (G>A) tgatagtggc
12	77G>A	rs28371696	Exon 1	atgcaccggc (G>A) ccaacgctgg
13	82C>T	rs138100349	Exon 1	ccggcgccaa (C>T) gctgggctgc
14	100C>T	rs1065852	Exon 1	tgcacgctac (C>T) caccaggccc
15	102C>T	rs151226748	Exon 1	cacgctaccc (A>G) ccaggccccc
16	214G>C	rs1080995	Intron 1	cggcagaggt (G>C) ctgaggctcc
17	221C>A	rs1080996	Intron 1	ggtgctgagg (C>A) tcccctacca
18	223C>G	rs1080997	Intron 1	tgctgaggct (C>G) ccctaccaga
19	227T>C	rs1080998	Intron 1	gaggctcccc (C>T) accagaagca
20	232G>C	rs75276289	Intron 1	tcccctacca (G>C) aagcaaacat
21	233A>C	rs28695233	Intron 1	cccctaccag (A>C) agcaaacatg
22	245A>G	rs1021000	Intron 1	gcaaacatgg (A>G) tggtgggtga
23	270C>T	rs29001678	Intron 1	acaggctgga (C>T) cagaagccag
24	310G>T	rs28371699	Intron 1	tttgggggac (G>T) tcctggagaa
25	607G>A	none	Intron 1	actgctcacc (G>A) gcatggacca
26	654C>T	none	Intron 1	ggcctctcgg (C>T) aattttggtg
27	744delC	none	Intron 1	acccccgccc (C>-) acgatcagga
28	746C>G	rs769260	Intron 1	ccccgcccca (C>G) gatcaggagg
29	843T>G	rs28532243	Intron 1	tagtctgggg (T>G) gatcctggct
30	974C>A	rs28371703	Exon 1	gcgcgaggcg (C>A) tggtgaccca
31	984A>G	rs28371704	Exon 1	ctggtgaccc (G>A) cggcgaggac
32	997C>G	rs28371705	Exon 1	gcgaggacac (C>G) gccgaccgcc
33	1023C>T	rs28371706	Exon 1	gtgcccatca (C>T) ccagatcctg
34	1039C>T	rs1081003	Exon 1	tcctgggttt (C>T) gggccgcgtt
35	1150C>G	rs186133763	Intron 2	gggtcgtgga (C>G) atgaaacagg
36	1168G>A	rs1081004	Intron 2	gccagcgagt (G>A) gggacagcgg
37	1179G>C	rs180847475	Intron 2	tggggacagc (G>C) ggccaagaaa
38	1405C>T	none	Intron 2	agtgcaaagg (C>T) ggtcagggtg
39	1513C>T	rs67497403	Intron 2	ccagggactg (C>T) gggagaccag
40	1554T>G	none	Intron 2	gggtggtgga (T>G) ggtggggcta
41	1563C>T	none	Intron 2	atggtggggc (C>T) aatgccttca
42	1566T>G	none	Intron 2	gtggggctaa (T>G) gccttcatgg
43	1659G>A	none	Exon 3	cgcttctcc (G>A) tgtccacctt
44	1661G>C	rs1058164	Exon 3	gcttctccgt (G>C) tccaccttgc
45	1716A>G	rs28371710	Exon 3	gtgggtgacc (G>A) aggaggccgc
46	1788G>A	none	Intron 3	gcacaaagcg (G>A) gaactgggaa
47	1846G>A	rs1800716	Intron 3	cccaccccca G>A) gacgcccctt
48	1863_1864 INS (TTTCGCCCC)X2	none	Exon 4	cctttcgccc (TTTCGCCCC)X2 aacggtctct
49	1869C>T	rs2267448	Exon 4	gccccaacgg (C>T) ctcttggaca
50	1998T>C	rs28371713	Exon 4	agtcgggctt (T>C) ctgcgcgagg
51	2097A>G	rs2267447	Intron 4	caggatttgc (A>G) tagatgggtt
52	2123C>T	rs76327133	Intron 4	aaggacattc (C>T) aggagacccc
53	2196C>T	none	Intron 4	gaggtgtgcc (C>T) gggtcagggg
54	2215A>G	rs80262685	Intron 4	gggcaccagg (A>G) gaggccaagg
	Polymorphism	SNP ID GenBank	Region	Sequence context
55	2278G>A	rs184517596	Intron 4	ttctcctctg (G>A) gcaaggagag
56	2291A>C	none	Intron 4	aaggagagag (A>C) gtggaggctg
57	2292G>A	rs75203276	Intron 4	aggagagagg (G>A) tggaggctgg
58	2303C>T	rs79738337	Intron 4	tggaggctgg (C>T) acttggggag
59	2308G>A	rs188062577	Intron 4	gctggcactt (G>A) gggagggact
60	2358A>T	rs1807313	Intron 4	ccctgggtct (A>T) cctggagatg
61	2483G>T	rs28371717	Exon 5	cccagcgctg (G>T) ctggcaaggt
62	2574C>A	rs148769737	Exon 5	ccagcccagc (C>A) cccccgagac
63	2575C>A	rs28371718	Exon 5	cagcccagcc (C>A) ccccgagacc
64	2576C>T	none	Exon 5	agcccagccc (C>T) cccgagacct
65	2602G>T	rs28371719	Exon 5	aggccttcct (G>T) gcagagatgg
66	2606G>A	rs77913725	Exon 5	cttcctggca (G>A) agatggagaa
67	2610T>A	none	Exon 5	ctggcagaga (T>A) ggagaaggtg
68	2661G>A	rs28371721	Intron 5	ggtgggttga (G>A) cgtcccagga
69	2760 T>A	rs28371723	Intron 5	tggaggtcat (T>A) tgggggctac
70	2850 C>T	rs16947	Exon 6	tgagaacctg (C>T) gcatagtggt
71	2939 G>A	rs79292917	Exon 6	tcctacatcc (G>A) gatgtgcagc
72	2988 G>A	rs28371725	Intron 6	gccgagggag (G>A) aagggtacag
73	3183 G>A	rs59421388	Exon 7	gatcgacgac (G>A) tgatagggca
74	3201 C>T	rs147960066	Exon 7	gcaggtgcgg (C>T) gaccagagat
75	3254 T>C	rs28371726	Exon 7	ccgtgattca (T>C) gaggtgcagc
76	3384 A>C	rs1985842	Intron 7	cagcaccagc (A>C) cctggtgata
77	3397 C>A	none	Intron 7	tggtgatagc (C>A) ccagcatggc
78	3435 C>A	rs28371729	Intron 7	actctaggaa (C>A) cctggccacc
79	3491 G>A	none	Intron 7	tgggtggggg (G>A) tccagagtat
80	3561 G>C	none	Intron 7	accaggacct (G>C) ccagaatgtt
81	3582 A>G	rs2004511	Intron 7	ggaggaccca (A>G) cgcctgcagg
82	3584 G>A	rs28371730	Intron 7	aggacccaac (G>A) cctgcaggga
83	3635 C>T	none	Intron 7	gtgactgcgc (C>T) ctgctgtggg
84	3790 C>T	rs4987144	Intron 7	ccctgcatct (C>T) ctgcccaggg
85	4028 C>T	none	Intron 7	acgcccctcc (C>A) ctccccacag
86	4033 C>T	none	Intron 7	cctcccctcc (C>T) cacaggccgc
87	4157 T>G	none	Exon 8	ccagccacca (T>G) ggtgtctttg
88	4180 G>C	rs1135840	Exon 8	ttcctggtga (G>C) cccatccccc
89	4401 C>T	rs28371738	Downstream	gacaggggta (C>T) gttgaggctg
90	4481 G>A	rs28572577	Downstream	gcccagattg (G>A) tgacaaggac
91	4656-4658 delACA	rs35183748	Downstream	caccatcaca (ACA>del) acagtcacct
92	4722 T>G	rs35028622	Downstream	gggagctata (T>G) gccagggcta
